# Supplementary material for: The Light-Controlled Release of 2-fluoro-l-fucose, an Inhibitor of the Root Cell Elongation, from a nitrobenzyl-caged Derivative
Source: Int J Mol Sci. 2023 Jan 28;24(3):2533. doi: 10.3390/ijms24032533 (PMC9916816; doi:10.3390/ijms24032533)
Supplement: Supplementary file 1 [file ijms-24-02533-s001.zip]

Archive with 1 entries (1 files):
- ijms-2089347-supplementary.pdf
